# Supplementary material for: Unbalanced historical phenotypic data from seed regeneration of a barley ex situ collection
Source: Sci Data. 2018 Dec 4;5:180278. doi: 10.1038/sdata.2018.278 (PMC6278694; doi:10.1038/sdata.2018.278)
Supplement: Supplementary file 1 [file sdata2018278-isa1.zip]

Archive with 3 entries (3 files):
- i_Investigation.txt
- s_Reif475A_study.txt
- a_Reif475A_assay.txt
