# Supplementary material for: Unbalanced historical phenotypic data from seed regeneration of a barley ex situ collection
Source: Sci Data. 2018 Dec 4;5:180278. doi: 10.1038/sdata.2018.278 (PMC6278694; doi:10.1038/sdata.2018.278)
Supplement: Supplementary file 1 [file sdata2018278-isa1.zip › i_Investigation.txt]

# Investigation File generated for Scientific Data with Investigation File Authoring Tool version 0.1.0 on 02/11/2018 - This metadata file is CC0
ONTOLOGY SOURCE REFERENCE
Term Source Name	NCBITaxon	ERO	OBI	ENVO	ECG
Term Source File	http://data.bioontology.org/ontologies/NCBITAXON	http://data.bioontology.org/ontologies/ERO	http://data.bioontology.org/ontologies/OBI	http://data.bioontology.org/ontologies/ENVO	http://data.bioontology.org/ontologies/ECG
Term Source Version	2016AB	2013-08-02	2014-08-18		1
Term Source Description	National Center for Biotechnology Information (NCBI) Organismal Classification	Eagle-I Research Resource Ontology	Ontology for Biomedical Investigations	Environment Ontology	Electrocardiography Ontology
INVESTIGATION
Investigation Identifier
Investigation Title
Investigation Description
Investigation Submission Date
Investigation Public Release Date
INVESTIGATION PUBLICATIONS
Investigation PubMed ID
Investigation Publication DOI
Investigation Publication Author List
Investigation Publication Title
Investigation Publication Status
Investigation Publication Status Term Accession Number
Investigation Publication Status Term Source REF
INVESTIGATION CONTACTS
Investigation Person Last Name
Investigation Person Mid Initials
Investigation Person First Name
Investigation Person Address
Investigation Person Phone
Investigation Person Fax
Investigation Person Email
Investigation Person Affiliation
Investigation Person Roles
Investigation Person Roles Term Accession Number
Investigation Person Roles Term Source REF
STUDY
Study Identifier	10.1038/sdata.2018.278
Study Title	Unbalanced historical phenotypic data from seed regeneration of a barley ex situ collection
Study Submission Date	30/08/2018
Study Public Release Date	04/12/2018
Study Description	http://www.nature.com/articles/sdata2018278#abstract
Study File Name	s_Reif475A_study.txt
Comment[Subject Keywords]	/;//;//
Comment[Manuscript Licence]	CC BY-4.0
Comment[Experimental Metadata Licence]	CC0
Comment[Supplementary Information File Name]	
Comment[Supplementary Information File Type]	x-zip-compressed
Comment[Supplementary Information File URL]	http://www.nature.com/articles/sdata2018278#supplementary-information
Comment[Data Repository]	IPK Gatersleben
Comment[Data Record Accession]	doi:10.5447/IPK/2018/10
Comment[Data Record URI]	https://dx.doi.org/10.5447/IPK/2018/10
STUDY DESIGN DESCRIPTORS
Study Design Type	data integration objective	metadata search and retrieval objective
Study Design Type Term Accession Number	ERO:0100092	ERO:0100019
Study Design Type Term Source REF	ERO	ERO
STUDY PUBLICATIONS
Study PubMed ID	""	""
Study Publication DOI	10.1007/s00122-018-3129-z	doi:10.1038/s41588-018-0266-x
Study Publication Author List	""	""
Study Publication Title	""	""
Study Publication Status	published	published
Study Publication Status Term Accession Number		
Study Publication Status Term Source REF		
STUDY FACTORS
Study Factor Name	harvest year	geographic location	season
Study Factor Type	temporal_instant	geographic location	season
Study Factor Type Term Accession Number	http://www.ifomis.org/bfo/1.1/span#TemporalInstant	GAZ:00000448	ENVO:03000096
Study Factor Type Term Source REF	ERO	OBI	ENVO
STUDY ASSAYS
Study Assay Measurement Type	Phenotypic_Measurement
Study Assay Measurement Type Term Accession Number	ECG:ECG_000000320
Study Assay Measurement Type Term Source REF	ECG
Study Assay Technology Type	digital curation
Study Assay Technology Type Term Accession Number	OBI:0302914
Study Assay Technology Type Term Source REF	OBI
Study Assay Technology Platform	""
Study Assay File Name	a_Reif475A_assay.txt
STUDY PROTOCOLS
Study Protocol Name	Plant material	Traits assessed on seed germplasm regeneration 	Statistical model
Study Protocol Type	selection	data collection method	data transformation
Study Protocol Type Term Accession Number	OBI:0001928	ERO:0001932	OBI:0200000
Study Protocol Type Term Source REF	OBI	ERO	ERO
Study Protocol Description			
Study Protocol URI	""	""	""
Study Protocol Version			
Study Protocol Parameters Name	""	""	""
Study Protocol Parameters Name Term Accession Number	""	""	""
Study Protocol Parameters Name Term Source REF	""	""	""
Study Protocol Components Name	""	""	""
Study Protocol Components Type	""	""	""
Study Protocol Components Type Term Accession Number	""	""	""
Study Protocol Components Type Term Source REF	""	""	""
STUDY CONTACTS
Study Person Last Name	Gonzalez	Weise	Zhao	Philipp	Arend	Börner	Oppermann	Graner	Reif	Schulthess
Study Person First Name	Maria Y.	Stephan	Yusheng	Norman	Daniel	Andreas	Markus	Andreas	Jochen C.	Albert W.
Study Person Mid Initials										
Study Person Email	""	""	""	""	""	""	""	""	reif@ipk-gatersleben.de	""
Study Person Phone										
Study Person Fax										
Study Person Address										
Study Person Affiliation	Department of Breeding Research, Leibniz Institute of Plant Genetics and Crop Plant Research (IPK), D-06466, Gatersleben, Germany	Department of Genebank, Leibniz Institute of Plant Genetics and Crop Plant Research (IPK), D-06466, Gatersleben, Germany	Department of Breeding Research, Leibniz Institute of Plant Genetics and Crop Plant Research (IPK), D-06466, Gatersleben, Germany	Department of Breeding Research, Leibniz Institute of Plant Genetics and Crop Plant Research (IPK), D-06466, Gatersleben, Germany	Department of Breeding Research, Leibniz Institute of Plant Genetics and Crop Plant Research (IPK), D-06466, Gatersleben, Germany	Department of Genebank, Leibniz Institute of Plant Genetics and Crop Plant Research (IPK), D-06466, Gatersleben, Germany	Department of Genebank, Leibniz Institute of Plant Genetics and Crop Plant Research (IPK), D-06466, Gatersleben, Germany	Department of Genebank, Leibniz Institute of Plant Genetics and Crop Plant Research (IPK), D-06466, Gatersleben, Germany	Department of Breeding Research, Leibniz Institute of Plant Genetics and Crop Plant Research (IPK), D-06466, Gatersleben, Germany	Department of Breeding Research, Leibniz Institute of Plant Genetics and Crop Plant Research (IPK), D-06466, Gatersleben, Germany
Study Person Roles										
Study Person Roles Term Accession Number										
Study Person Roles Term Source REF										
Comment[Study Person ORCID]		0000-0003-4031-9131	0000-0001-6783-5182		0000-0002-2455-5938	0000-0003-3301-9026	0000-0002-3370-3218		0000-0002-6742-265X	
Comment[Funder]										
Comment[FundRef ID]										
Comment[Funder Term Source REF]										
Comment[Grant Identifier]										
