# Supplementary material for: Unbalanced historical phenotypic data from seed regeneration of a barley ex situ collection
Source: Sci Data. 2018 Dec 4;5:180278. doi: 10.1038/sdata.2018.278 (PMC6278694; doi:10.1038/sdata.2018.278)
Supplement: Supplementary file 1 [file sdata2018278-isa1.zip › s_Reif475A_study.txt]

Source Name	Characteristics[organism]	Term Source REF	Term Accession Number	Characteristics[environment type]	Term Source REF	Term Accession Number	Protocol REF	Sample Name	Factor Value[harvest year]	Factor Value[geographic location]	Factor Value[season]
the Federal ex situ Genebank for Agricultural and Horticultural Plant Species	Hordeum vulgare	NCBITaxon	NCBITaxon:4513	cropland biome	ENVO	ENVO:01000245	Plant material	Hordeum vulgare winter samples	1946/2015		winter
the Federal ex situ Genebank for Agricultural and Horticultural Plant Species	Hordeum vulgare f. agriocrithon	NCBITaxon	NCBITaxon:191506	cropland biome	ENVO	ENVO:01000245	Plant material	Hordeum agriocrithon winter samples	1946/2015		winter
the Federal ex situ Genebank for Agricultural and Horticultural Plant Species	Hordeum sp.	NCBITaxon	NCBITaxon:50472	cropland biome	ENVO	ENVO:01000245	Plant material	Hordeum sp. winter samples	1946/2015		winter
the Federal ex situ Genebank for Agricultural and Horticultural Plant Species	Hordeum vulgare subsp. spontaneum	NCBITaxon	NCBITaxon:77009	cropland biome	ENVO	ENVO:01000245	Plant material	Hordeum spontaneum winter samples	1946/2015		winter
the Federal ex situ Genebank for Agricultural and Horticultural Plant Species	Hordeum vulgare subsp. spontaneum	NCBITaxon	NCBITaxon:77009	cropland biome	ENVO	ENVO:01000245	Plant material	Hordeum spontaneum spring samples	1946/2015		spring
the Federal ex situ Genebank for Agricultural and Horticultural Plant Species	Hordeum vulgare f. agriocrithon	NCBITaxon	NCBITaxon:191506	cropland biome	ENVO	ENVO:01000245	Plant material	Hordeum agriocrithon spring samples	1946/2015		spring
the Federal ex situ Genebank for Agricultural and Horticultural Plant Species	Hordeum sp.	NCBITaxon	NCBITaxon:50472	cropland biome	ENVO	ENVO:01000245	Plant material	Hordeum sp. spring samples	1946/2015		spring
the Federal ex situ Genebank for Agricultural and Horticultural Plant Species	Hordeum vulgare	NCBITaxon	NCBITaxon:4513	cropland biome	ENVO	ENVO:01000245	Plant material	Hordeum vulgare spring samples	1946/2015		spring
