# Supplementary material for: Unbalanced historical phenotypic data from seed regeneration of a barley ex situ collection
Source: Sci Data. 2018 Dec 4;5:180278. doi: 10.1038/sdata.2018.278 (PMC6278694; doi:10.1038/sdata.2018.278)
Supplement: Supplementary file 1 [file sdata2018278-isa1.zip › a_Reif475A_assay.txt]

Sample Name	Protocol REF	Assay Name	Raw Data File	Comment[Data Repository]	Comment[Data Record Accession]	Comment[Data Record URI]	Protocol REF	Derived Data File	Comment[Data Repository]	Comment[Data Record Accession]	Comment[Data Record URI]
Hordeum vulgare winter samples	Traits assessed on seed germplasm regeneration	Hordeum vulgare winter assays	a_Historical.Data_Winter.txt	IPK Gatersleben	doi:10.5447/IPK/2018/10	https://dx.doi.org/10.5447/IPK/2018/10	Statistical model	a_Enhanced_Historical.Data_Winter.txt	IPK Gatersleben	doi:10.5447/IPK/2018/10	https://dx.doi.org/10.5447/IPK/2018/10
Hordeum agriocrithon winter samples	Traits assessed on seed germplasm regeneration	Hordeum agriocrithon winter assays	a_Historical.Data_Winter.txt	IPK Gatersleben	doi:10.5447/IPK/2018/10	https://dx.doi.org/10.5447/IPK/2018/10	Statistical model	a_Enhanced_Historical.Data_Winter.txt	IPK Gatersleben	doi:10.5447/IPK/2018/10	https://dx.doi.org/10.5447/IPK/2018/10
Hordeum sp. winter samples	Traits assessed on seed germplasm regeneration	Hordeum sp. winter assays	a_Historical.Data_Winter.txt	IPK Gatersleben	doi:10.5447/IPK/2018/10	https://dx.doi.org/10.5447/IPK/2018/10	Statistical model	a_Enhanced_Historical.Data_Winter.txt	IPK Gatersleben	doi:10.5447/IPK/2018/10	https://dx.doi.org/10.5447/IPK/2018/10
Hordeum spontaneum winter samples	Traits assessed on seed germplasm regeneration	Hordeum spontaneum winter assays	a_Historical.Data_Winter.txt	IPK Gatersleben	doi:10.5447/IPK/2018/10	https://dx.doi.org/10.5447/IPK/2018/10	Statistical model	a_Enhanced_Historical.Data_Winter.txt	IPK Gatersleben	doi:10.5447/IPK/2018/10	https://dx.doi.org/10.5447/IPK/2018/10
Hordeum spontaneum spring samples	Traits assessed on seed germplasm regeneration	Hordeum spontaneum spring assays	a_Historical.Data_Spring.txt	IPK Gatersleben	doi:10.5447/IPK/2018/10	https://dx.doi.org/10.5447/IPK/2018/10	Statistical model	a_Enhanced_Historical.Data_Spring.txt	IPK Gatersleben	doi:10.5447/IPK/2018/10	https://dx.doi.org/10.5447/IPK/2018/10
Hordeum agriocrithon spring samples	Traits assessed on seed germplasm regeneration	Hordeum agriocrithon spring assays	a_Historical.Data_Spring.txt	IPK Gatersleben	doi:10.5447/IPK/2018/10	https://dx.doi.org/10.5447/IPK/2018/10	Statistical model	a_Enhanced_Historical.Data_Spring.txt	IPK Gatersleben	doi:10.5447/IPK/2018/10	https://dx.doi.org/10.5447/IPK/2018/10
Hordeum sp. spring samples	Traits assessed on seed germplasm regeneration	Hordeum sp. spring assays	a_Historical.Data_Spring.txt	IPK Gatersleben	doi:10.5447/IPK/2018/10	https://dx.doi.org/10.5447/IPK/2018/10	Statistical model	a_Enhanced_Historical.Data_Spring.txt	IPK Gatersleben	doi:10.5447/IPK/2018/10	https://dx.doi.org/10.5447/IPK/2018/10
Hordeum vulgare spring samples	Traits assessed on seed germplasm regeneration	Hordeum vulgare spring assays	a_Historical.Data_Spring.txt	IPK Gatersleben	doi:10.5447/IPK/2018/10	https://dx.doi.org/10.5447/IPK/2018/10	Statistical model	a_Enhanced_Historical.Data_Spring.txt	IPK Gatersleben	doi:10.5447/IPK/2018/10	https://dx.doi.org/10.5447/IPK/2018/10
